# Supplementary material for: How Does the Study MD of pH-Dependent Exposure of Nanoparticles Affect Cellular Uptake of Anticancer Drugs?
Source: Int J Mol Sci. 2023 Feb 9;24(4):3479. doi: 10.3390/ijms24043479 (PMC9958846; doi:10.3390/ijms24043479)
Supplement: Supplementary file 1 [file ijms-24-03479-s001.zip]

Archive with 3 entries (3 files):
- ijms-2174799-supplementary.pdf
- POPC-MTX-SS-PGA (pH=6.4).mpg
- POPC-MTX-SS-PGA (pH=7.0).mpg
